# Supplementary material for: Stress Adaptive Plasticity: Aegilops tauschii and Triticum dicoccoides as Potential Donors of Drought Associated Morpho-Physiological Traits in Wheat
Source: Front Plant Sci. 2019 Feb 25;10:211. doi: 10.3389/fpls.2019.00211 (PMC6397871; doi:10.3389/fpls.2019.00211)
Supplement: Supplementary file 1 [file Table_1.xlsx]

## Sheet: Table S1a
Table S1a: Accessions of Aegilops tauschii used in the study
SR. NO.	PAU Gene Bank Acc No.	Origin	Source/ Supplier	Supplier's Acc no.	Sub-species
1	3491	Iran	Dr. JP Gustafson,	PI 276985	strangulata
2	3733	USSR	University of Missouri, USA	PI 431598	strangulata
3	3734	USSR		PI 431599	strangulata
4	3746	Afghanistan		-	strangulata
5	3751	Iran		-	strangulata
6	3752	Iran		-
7	3755	Iran		-	strangulata
8	3760	Iran		-	tauschii
9	3761	Iran		-	strangulata
10	3763	Iran		-	strangulata
11	3769	Iran		-	strangulata
12	9783	Japan	Dr. BS Gill,	TA1651	strangulata
13	9784	USSR	Kansas State University, USA	TA1652
14	9790	USSR		TA1669	strangulata
15	9792	USSR		TA1673	strangulata
16	9799	USSR		TA1693	tauschii
17	9803	Iran		TA1715	tauschii
18	9809	Iran		TA2468	strangulata
19	9810	Iran		TA2470	strangulata
20	9814	Iran		TA2528
21	9815	Iran		TA2529	strangulata
22	9816	Iran		TA2530
23	14096	Azerbaijan	Dr. Andreas Boerner,	AE145	strangulata
24	14105	Iran	IPK, Gatersleben, Germany	AE184	strangulata
25	14109	Azerbaijan		AE191	strangulata
26	14113	Azerbaijan		AE195	strangulata
27	14114	Azerbaijan		AE196	strangulata
28	14119	Azerbaijan		AE201	strangulata
29	14122	Azerbaijan		AE204	strangulata
30	14128	Azerbaijan		AE210	strangulata
31	14129	Azerbaijan		AE211	strangulata
32	14130	Turkeminstan		AE212	strangulata
33	14169	Azerbaijan		AE255	strangulata
34	14170	Kirgistan		AE256	tauschii
35	14171	Kirgistan		AE257	strangulata
36	14173	Azerbaijan		AE260	strangulata
37	14175	Azerbaijan		AE262	strangulata
38	14178	Azerbaijan		AE265	strangulata
39	14180	Azerbaijan		AE267	strangulata
40	14181	Azerbaijan		AE268	strangulata
41	14186	Afghanistan		AE275	strangulata
42	14189	Afghanistan		AE278	strangulata
43	14191	Afghanistan		AE280	strangulata
44	14211	Georgia		AE457	strangulata
45	14214	Turkeminstan		AE472	strangulata
46	14219	Turkeminstan		AE499	strangulata
47	14226	Germany		AE594	tauschii
48	14227	Turkeminstan		AE636	strangulata
49	14231	Soviet Union		AE692	strangulata
50	14232	Armenia		AE721	tauschii
51	14234	Azerbaijan		AE724	strangulata
52	14237	Turkeminstan		AE841	tauschii
53	14238	Tajikistan		AE5858	strangulata
54	14240	Georgia		AE933	strangulata
55	14242	Armenia		AE940	strangulata
56	14246	Turkeminstan		AE964	tauschii
57	14250	Tajikistan		AE1040	strangulata

## Sheet: Table S1b
Table S1b: Accessions of Triticum dicoccoides used in the study
Sr. No.	PAU Gene Bank Acc. No.	Origin	Source	Supplier's Acc No.
1	4640	Israel	Israel	PI 316905
2	4641		England	PI 330542
3	4654	Turkey	Switzerland	PI 352323
4	4655	Jordan		PI 352324
5	4656	Switzerland		PI 352325
6	4657			PI 352326
7	4667	-	-	-
8	4675	Israel	Israel	PI 414719
9	5259		USA, CA	PI 428104
10	5364	Ethiopia	USA, KS	Parker JH16
11	5366			Parker JH18
12	7056	Israel	NBPGR,New Delhi	EC 171814
13	7054			EC 171812
14	7079			EC 171837
15	7107			EC 171865
16	7108			EC 171866
17	7120			EC 171878
18	7122			EC 171880
19	7123			EC 171881
20	5251	Turkey	USA, CA	EC 428088
21	7130	Israel	NBPGR, New Delhi	EC 171888
22	13992	Israel	Netherlands	G327-2BM
23	14004	Israel		G194-3M-6M
24	13992-2	Israel		G327-2BM
25	14004-2	Israel		G194-3M-6M
26	7079_2	Israel	NBPGR, New Delhi	EC 171837

## Sheet: Table S1c
Table S1c: Bread wheat and durum wheat cultivars used as checks in the study
Sr. No.	Accessions	Group	Ploidy
1	PBW-343	Bread wheat cultivar for irrigated conditions	Hexaploid
2	PBW-550	"	"
3	PBW-621	"	"
4	C-306	Bread wheat cultivar for rain-fed conditions	"
5	PDW-291	Durum wheat cultivar for irrigated conditions	Tetraploid
6	PDW-314	"	"
7	WHD-943	"	"

## Sheet: Table S2
Table S2: Optimization of growth medium for conducting seedling growth assays
under well watered and water stress lab conditions
Propagation tray			Well watered (WW)		Water stress (WS)
Sr. No.	Species	Accessions	RL (cm)	SL (cm)	RL (cm)	SL (cm)
1	Ae. tauschii	3751	4.5	18.75	4.14	16.75
2		9784	5.67	21.25	3	10.33
3		9792	5.67	18	4.14	13
4		9803	1.13	13.51	3.37	9.1
5		9814	1.74	16.22	3.7	8.37
6		9816	2.62	10.97	3.68	8.97
7		14114	4.37	24.53	3.81	10.44
8		14119	3.17	14.88	4.63	11.02
9		14173	3.43	20.13	2.71	9.55
10		14191	2.22	9.9	4.47	11.9
11		14211	2.48	12.27	3.35	9.85
12		14240	5.93	26.03	3.8	11.07
13	T. dicoccoides	4640	6.12	23.47	4.9	11.73
14		4641	8.02	22.23	5.45	13.75
15		4655	5.52	18.48	3.83	13.1
16		4656	6.1	22.33	4.6	12.88
17		5259	6.35	18.7	7.03	16.18
18		7130	2.95	12.35	5.65	16
19		13992	4.6	15.6	5.7	15.32
20	Bread wheats	PBW-343	5.16	13	7.23	11.24
21		C-306	4.97	22.97	5.34	13.32
22	Durum wheats	PDW-291	5.06	13.87	6.81	14
23		WHD-943	7.28	10.92	7.13	10.18
RL- root length, SL- shoot length
Root trainer tray			Well watered (WW)		Water stress (WS)
Sr. No.	Species	Accessions	RL (cm)	SL (cm)	RL (cm)	SL (cm)
1	Ae. tauschii	3751	12	30	13	25.12
2		9784	12.5	29.5	13.25	16.91
3		9792	14	31.25	13.5	21.8
4		9803	12.25	29.5	13.5	15.01
5		9814	12	32	13.75	21
6		9816	12.25	31.5	14.5	22.8
7		14114	14.25	30.5	14.5	23.2
8		14119	14.25	30.25	14.25	23.8
9		14173	15.5	31	15	23.6
10		14191	13	25	15.5	19.2
11		14211	11.25	27	14	19.4
12		14240	15	32.5	15.25	13.01
13	T. dicoccoides	4640	17.75	38.5	19	25.2
14		4641	14.4	33.25	15.25	23.6
15		4655	14.5	28.4	13.5	22.01
16		4656	15	30.5	16.75	31
17		5259	17.5	34.5	19.25	25.8
18		7130	13	27.75	11.5	26.4
19		13992	17.75	29	25	23
20	Bread wheats	PBW-343	15.85	30.75	18	21.4
21		C-306	21	37.5	20.25	28
22	Durum wheats	PDW-291	20.25	27.5	22.75	21.28
23		WHD-943	19	28.25	21.25	19.8
RL- root length, SL- shoot length
Small cups			Well watered (WW)		Water stress (WS)
Sr. No.	Species	Accessions	RL (cm)	SL (cm)	RL (cm)	SL (cm)
1	Ae. tauschii	3751	11.1789	29	9.95935	16
2		9784	11.9919	31.88	10.3659	9.5
3		9792	12.0935	32.85	13.4146	14
4		9803	11.4837	27.02	13.8211	15
5		9814	12.14	30.25	12.1951	11.26
6		9816	11.687	25.23	10.5	16
7		14114	13.6179	28.21	9.7561	15.5
8		14119	10.874	28.5	15.8537	17.96
9		14173	11.8293	33.82	12.38	15
10		14191	12.8049	23.5	13.6	18.5
11		14211	12.6016	29.08	13.0081	12.5
12		14240	14.28	30.98	9.95935	9
13	T. dicoccoides	4640	14.0244	33	16.2602	14.72
14		4641	17.0732	27.56	11.79	17.6
15		4655	15.6504	30.5	14.6341	22.5
16		4656	13.8211	26.8	18.4	23.5
17		5259	15.2439	31.42	14.0244	25.5
18		7130	13.0081	30.26	10.3659	28
19		13992	15.8537	26.25	16.2602	21
20	Bread wheats	PBW-343	13.98	32.24	20.3252	17.53
21		C-306	18.2	34.46	12.1951	16.5
22	Durum wheats	PDW-291	15.0407	27.74	13.4146	23.8
23		WHD-943	16.8699	26.21	14.26	18.27
RL- root length, SL- shoot length

## Sheet: Table S3
Table S3: Soil moisture profile for well watered (irrigated) and water stress (rain-fed) soils
at maximum tillering stage during two crop seasons
	2010-11		2011-12
Soil Depth	Well watered	Water stress	Well watered	Water stress
0-30 cm	8.43	3.78	11.66	3.83
30-60 cm	9.49	5.61	11.11	3.67
60-90 cm	10.26	7.28	11.61	3.52
90-120 cm	10.84	8.03	11.65	3.96
Mean	9.76	6.18	11.51	3.75

## Sheet: Table S4
Table S4: Analysis of Variance (ANOVA) in wheat germplasm set for lab and field based traits recorded under well watered and water stress conditions
	Sr. No.	Traits	df	Sources of variation
				Genotype (G)	Water stress regime (W)	G X W	Error
	(A) Mean squares for lab based seedling growth assay
	1	Root length	88	6.633*	0.117	1.848*	0.297
	2	Shoot length	88	23.297*	4611.60*	17.726*	1.838
	3	Root fresh weight	88	566575.90*	424648.00*	105027.30*	7786.69
	4	Root dry weight	88	3516.966*	6325.75*	707.693*	245.53
	5	Shoot fresh weight	88	675360.00*	91358400.00*	493562.20*	18767.24
	6	Shoot dry weight	88	33036.77*	372064.00*	11170.64*	1309.82
	(B) Mean squares for tissue based assays (stress developed under field conditions)
	7	Membrane Injury	88	480.190*	-	-	54.13
	8	Proline content	87	0.749*	19.265*	0.282*	0.168
	*- significant at 0.05 level

## Sheet: Table S5
Table S5: Observations on root-shoot parameters in seedling assays recorded on the germplasm set under well watered and water stress conditions
		Root length (cm/seedling)		Δ Root length	Root fresh weight (mg /10 seedlings)		Δ Root fresh weight	Root dry weight (mg /10 seedlings)		Δ Root dry weight	Shoot length (cm/seedling)		Δ shoot length	Shoot fresh weight (mg /10 seedlings)		Δ shoot fresh weight	Shoot dry weight (mg /10 seedlings)		Δ shoot dry weight
Sr. No.	Accessions	Well watered	Water stress		Well watered	Water stress		Well watered	Water stress		Well watered	Water stress		Well watered	Water stress		Well watered	Water stress
1	3491	3.74833	2.95667	-21.1205	496.667	248.333	-50	41.6667	43.3333	4	18.9983	10.3333	-45.6093	1451.67	505	-65.2124	163.333	86.6667	-46.9388
2	3733	3.83333	2.57667	-32.7826	711.667	266.667	-62.5293	53.3333	43.3333	-18.75	14.3	10.3667	-27.5058	731.667	460	-37.1298	85	81.6667	-3.92157
3	3734	4.40833	3.58167	-18.7524	413.333	301.667	-27.0161	36.6667	43.3333	18.1818	14.585	8.99833	-38.3042	826.667	451.667	-45.3629	108.333	81.6667	-24.6154
4	3746	4.81	3.82667	-20.4435	466.667	233.333	-50	40	38.3333	-4.16667	18.35	11.3683	-38.0472	1065	525	-50.7042	101.667	85	-16.3934
5	3751	4.50167	4.135	-8.14513	828.333	373.333	-54.9296	65	50	-23.0769	18.7483	16.7483	-10.6676	2273.33	560	-75.3666	258.333	145	-43.871
6	3752	4.32333	4.20667	-2.69854	596.667	383.333	-35.7542	65	53.3333	-17.9487	19.2667	15.3333	-20.4152	1051.67	786.667	-25.1981	156.667	143.333	-8.51064
7	3755	5.415	4.38167	-19.0828	721.667	348.333	-51.7321	58.3333	53.3333	-8.57143	18.1817	14.8317	-18.4252	1958.33	703.333	-64.0851	216.667	120	-44.6154
8	3760	3.70667	3.63167	-2.02338	420	225	-46.4286	38.3333	30	-21.7391	18.6183	9.51833	-48.8766	1391.67	478.333	-65.6287	153.333	96.6667	-36.9565
9	3761	3.93333	3.5	-11.0169	545	273.333	-49.8471	50	35	-30	21.965	10.5	-52.1967	1650	548.333	-66.7677	175	111.667	-36.1905
10	3763	4.74167	3.70833	-21.7926	616.667	253.333	-58.9189	50	38.3333	-23.3333	21.485	10.2	-52.525	1643.33	498.333	-69.6755	188.333	133.333	-29.2035
11	3769	5.16667	3.16833	-38.6774	873.333	458.333	-47.5191	70	41.6667	-40.4762	21.9183	14.1683	-35.3585	2085	695	-66.6667	238.333	138.333	-41.958
12	9783	4.935	4.24167	-14.0493	613.333	283.333	-53.8043	68.3333	40	-41.4634	17.4333	11.4483	-34.3308	1195	596.667	-50.0697	156.667	118.333	-24.4681
13	9784	5.66667	3	-47.0588	741.667	301.667	-59.3258	60	43.3333	-27.7778	21.2517	10.3333	-51.3764	1760	731.667	-58.428	201.667	128.333	-36.3636
14	9790	3.91667	4.32333	10.383	506.667	533.333	5.26316	45	66.6667	48.1481	19.85	15.7	-20.9068	1635	811.667	-50.3568	160	146.667	-8.33333
15	9792	5.66667	4.14	-26.9412	890	333.333	-62.5468	76.6667	48.3333	-36.9565	17.9983	12.9983	-27.7804	1593.33	700	-56.0669	203.333	143.333	-29.5082
16	9799	4.475	3.01667	-32.5885	691.667	393.333	-43.1325	63.3333	43.3333	-31.5789	17.75	11.1	-37.4648	1470	556.667	-62.1315	180	135	-25
17	9803	1.13333	3.36667	197.059	337.5	212.5	-37.037	43.75	58.75	34.2857	13.5083	9.1	-32.6342	775	455	-41.2903	95	185	94.7368
18	9809	1.40833	1.85	31.3609	160	150	-6.25	20	60	200	11.6167	8.135	-29.9713	460	235	-48.913	80	115	43.75
19	9810	2.88333	2.5	-13.2948	233.333	495.833	112.5	37.5	115	206.667	21.8333	8.78333	-59.771	2130	465	-78.169	300	190	-36.6667
20	9814	1.74167	3.70167	112.536	257.75	430	66.8283	31.25	109.5	250.4	16.2167	8.36833	-48.3967	946	495	-47.6744	195	205	5.12821
21	9815	2.66667	2.31667	-13.125	112.5	216.667	92.5926	50	89	78	15.2667	7.16833	-53.0459	1235	380	-69.2308	180	155	-13.8889
22	9816	2.61667	3.675	40.4459	61.9048	287.5	364.423	19.0476	66	246.5	10.9667	8.9725	-18.1839	740	330	-55.4054	185	170	-8.10811
23	14096	2.26667	1.74	-23.2353	117.143	128	9.26829	25.7143	37.5	45.8333	19.5167	8.49	-56.4987	1525	570	-62.623	280	70	-75
24	14105	3.21667	4.51667	40.4145	235.714	350	48.4848	45.2381	81.4286	80	20.75	10.5183	-49.3092	2650	890	-66.4151	325	370	13.8462
25	14109	2.43333	3.73333	53.4247	101.786	483.333	374.854	27.2321	107.5	294.754	15.7667	9.86667	-37.4207	1043.5	410	-60.7092	200	175	-12.5
26	14113	3.06667	3.65	19.0217	162.5	310	90.7692	41.25	73.7143	78.7013	20.4333	10.2833	-49.6737	2525	490	-80.5941	385	245	-36.3636
27	14114	4.36667	3.80833	-12.7863	131.25	191.667	46.0317	43.75	50	14.2857	24.5333	10.4358	-57.4626	2760	470	-82.971	380	210	-44.7368
28	14119	3.16667	4.63333	46.3158	208.333	266.25	27.8	30.3571	70.125	131	14.8833	11.02	-25.9574	985	452.5	-54.0609	363.5	275	-24.3466
29	14122	3.35	4.58333	36.8159	102.857	269.643	162.153	37.8571	49.2857	30.1887	22.9	10.3	-55.0218	2255	420	-81.3747	320	240	-25
30	14128	2.01667	3.18333	57.8512	50	291.667	483.333	25	55	120	13.3833	9.36667	-30.0125	1710	675	-60.5263	920	260	-71.7391
31	14129	3.35	3.15	-5.97015	83.3333	187.5	125	25	46.875	87.5	21.2	9.65	-54.4811	1515	540	-64.3564	695	220	-68.3453
32	14130	3.33333	3.11667	-6.5	222.917	324.286	45.474	59.375	89.1429	50.1353	20.1833	8.86667	-56.0694	2540	685	-73.0315	380	315	-17.1053
33	14169	3.85	3.65	-5.19481	92.8571	283.333	205.128	38.6905	45	16.3077	20.5833	11.3	-45.1012	1580	750	-52.5316	230	180	-21.7391
34	14170	3.03333	3.58333	18.1319	220	387.5	76.1364	51.25	48.75	-4.87805	21.5317	10.5833	-50.8476	2587	715	-72.3618	398.5	215	-46.0477
35	14171	4.45	4.01667	-9.73783	83.3333	255.833	207	73.75	72.5	-1.69492	22.3833	12.55	-43.9315	2550	650	-74.5098	390	240	-38.4615
36	14173	3.43333	2.70833	-21.1165	116.5	260	123.176	51.25	34.5	-32.6829	20.1333	9.55	-52.5662	2230	525	-76.4574	340	175	-48.5294
37	14175	3.3	2.74167	-16.9192	350	282.143	-19.3878	76.04	41.25	-45.7522	17.45	10.9	-37.5358	1565	1100	-29.7125	235	160	-31.9149
38	14178	4.25	4.36667	2.7451	117.857	295.833	151.01	49.1071	50	1.81818	26.4333	13.3167	-49.6217	2400	1020	-57.5	350	205	-41.4286
39	14180	2.85	2.43333	-14.6199	237.5	245	3.15789	62.5	77	23.2	19.0833	9.35333	-50.9869	1495	485	-67.5585	260	135	-48.0769
40	14181	3.41667	2.63333	-22.9268	150	450	200	35.7143	65	82	22	9.28333	-57.803	2385	635	-73.3753	335	150	-55.2239
41	14186	4.23333	4	-5.51181	142.857	316.667	121.667	39.2857	55	40	22.9167	12.9833	-43.3455	1785	1050	-41.1765	290	235	-18.9655
42	14189	4.26667	4.00833	-6.05469	142.5	288.095	102.172	62.5	60.7143	-2.85714	24.2	11.85	-51.0331	2105	755	-64.133	250	165	-34
43	14191	2.21667	4.46667	101.504	135	302.5	124.074	27.5	46.5	69.0909	9.9	11.9	20.202	725	860	18.6207	140	145	3.57143
44	14211	2.48333	3.35	34.8993	131.414	370	181.552	57.8571	57	-1.48148	12.2667	9.85	-19.7011	1060	675	-36.3208	180	180	1.56319e-13
45	14214	2.71667	3.63333	33.7423	183.333	262.5	43.1818	47.619	38.75	-18.625	18.3833	14.25	-22.4841	1530	745	-51.3072	255	195	-23.5294
46	14219	4.7	4.18333	-10.9929	187.5	259.165	38.2213	56.25	46.25	-17.7778	21.1667	12.4667	-41.1024	1290	1115	-13.5659	240	185	-22.9167
47	14226	3.35	5.21667	55.7214	425	402.167	-5.37255	112.5	122.5	8.88889	15.2833	14.1583	-7.36096	1555	935	-39.8714	245	185	-24.4898
48	14227	4.38333	3.48333	-20.5323	161.905	220	35.8824	46.4286	75	61.5385	21.7667	11.875	-45.4441	2345	965	-58.8486	375	290	-22.6667
49	14231	5.75	6.16667	7.24638	516.667	442.857	-14.2857	62.5	66.4286	6.28571	21.9333	13.2167	-39.7416	2820	1225	-56.5603	310	290	-6.45161
50	14232	3.66667	3.66667	0	185.714	241.667	30.1282	35.7143	37	3.6	23.6833	12.2333	-48.3462	3105	885	-71.4976	375	255	-32
51	14234	4.46667	3.01833	-32.4254	234.52	159.524	-31.9786	63.0952	53.9286	-14.5283	22.6	10.5017	-53.5324	2885	465	-83.8821	340	215	-36.7647
52	14237	4.66667	3.53333	-24.2857	316.665	241.667	-23.6838	39.5833	48	21.2632	24.6	12.4833	-49.2547	1870	1000	-46.5241	225	250	11.1111
53	14238	3.81667	4.55	19.214	366.665	239.286	-34.74	41.6667	48.5714	16.5714	20.2333	11.0167	-45.5519	2138	745	-65.1543	270	235	-12.963
54	14240	5.93333	3.8	-35.9551	397.5	186.905	-52.9799	40.8333	35	-14.2857	26.0333	11.0683	-57.484	3360	650	-80.6548	410	205	-50
55	14242	6.2	5.86667	-5.37634	463.33	232.143	-49.8969	46.6667	41.7857	-10.4592	25.7667	11.9167	-53.7516	2810	730	-74.0214	390	250	-35.8974
56	14246	5.53333	3.5	-36.747	346.425	185.714	-46.3912	28.5714	38.5714	35	24.8	10.5683	-57.3858	2670	875	-67.2285	340	280	-17.6471
57	14250	4.5	4.33333	-3.7037	382.14	258.333	-32.3982	32.1429	50	55.5556	27.7167	11.4167	-58.8094	3790	850	-77.5726	420	250	-40.4762
58	4640	6.11667	4.9	-19.891	327.143	49	-85.0218	51.0714	30.2857	-40.6993	23.4667	11.7333	-50	1854.76	669.571	-63.8999	242.738	139.571	-42.5012
59	4641	8.01667	5.45	-32.0166	410.804	116.222	-71.7086	67.5893	32.3016	-52.209	22.2333	13.75	-38.1559	1621.43	698.254	-56.9359	203.571	129.048	-36.6082
60	4654	7.36667	6.51667	-11.5385	707	475.952	-32.68	109	103.254	-5.27159	23.3	16.4333	-29.4707	2343.07	1231.75	-47.4303	287.286	205.317	-28.532
61	4655	5.51667	3.83333	-30.5136	228.667	144.286	-36.9013	45.8333	38.1429	-16.7792	18.4833	13.1	-29.1253	1752.17	721.857	-58.802	203.667	120.429	-40.8698
62	4656	6.1	4.6	-24.5902	170	267.619	57.423	66.7778	79.7619	19.4438	22.3333	12.8833	-42.3134	1734.56	1044.29	-39.7952	245.556	210.595	-14.2372
63	4657	4.13333	5.65	36.6935	111.667	293.69	163.006	40	60.3571	50.8929	19.1333	12.8667	-32.7526	1180	1071.67	-9.18079	143.333	183.571	28.0731
64	4667	2.23333	3.65	63.4328	55	226.25	311.364	25	44.1667	76.6667	16.7667	13.8167	-17.5944	1311.67	927.5	-29.2884	158.333	167.5	5.78947
65	4675	5.1	4.21667	-17.3203	66.6667	153.056	129.583	45	44.7222	-0.617284	19.5833	9.23333	-52.8511	941.667	585.556	-37.8171	140	110.278	-21.2302
66	5259	6.35	7.03333	10.7612	98.3333	310	215.254	20	42.14	110.7	18.7	16.175	-13.5027	858.333	582.143	-32.1775	103.333	145	40.3226
67	5364	3.3	6.51667	97.4747	176.667	526.857	198.221	38.3333	57.565	50.1696	20.6333	16.1667	-21.6478	1221.67	949.286	-22.2958	161.667	212.143	31.2224
68	5366	5.3	5.48333	3.45912	181.667	245	34.8624	56.6667	60	5.88235	19.9	13.6167	-31.5745	1535	666.429	-56.5845	183.333	123.571	-32.5974
69	7056	5.23333	5.76667	10.1911	244.167	607.143	148.659	40.8333	59.285	45.1878	17.4833	16.1833	-7.43565	1271.67	977.143	-23.1605	147.5	217.857	47.6998
70	7054	3.7	5.25	41.8919	140	104.143	-25.6122	18.3333	33.5714	83.1169	15.25	10.0083	-34.3716	573.333	480	-16.2791	70	111.429	59.1837
71	7079	7.15	6.375	-10.8392	566.667	840.6	48.3412	65	94.915	46.0231	21.45	14.2167	-33.7218	1860	1836.67	-1.25448	218.333	360	64.8855
72	7107	7.46667	6.1	-18.3036	561.667	175.804	-68.6997	53.3333	74.4643	39.6205	19.0167	14.3167	-24.7152	1500	986.25	-34.25	180	167.917	-6.71296
73	7108	8	5.51667	-31.0417	363.333	371.857	2.346	55	96.5714	75.5844	20.3	14.35	-29.3103	1931.67	1117.33	-42.157	218.333	250.333	14.6565
74	7120	5.58333	2.225	-60.1493	86.6667	132.5	52.8846	43.3333	42.5	-1.92308	18.7	9.375	-49.8663	1065	690	-35.2113	86.6667	105	21.1538
75	7122	4.91667	5.15	4.74576	80	175	118.75	45	46.6667	3.7037	22.05	13.5167	-38.6999	1270	596.667	-53.0184	95	78.3333	-17.5439
76	7123	5.45	5.88333	7.95107	128.333	138.333	7.79221	35	31.6667	-9.52381	20.9833	14.3167	-31.7712	1186.67	511.667	-56.882	93.3333	60	-35.7143
77	5251	4.7	4.36667	-7.0922	86.8333	143.333	65.0672	20	43.3333	116.667	17.6	13.6167	-22.6326	903.333	730	-19.1882	56.6667	65	14.7059
78	7130	2.95	5.65	91.5254	108.333	220.83	103.843	15	45.83	205.533	12.35	16	29.5547	701.667	659.16	-6.05796	50	173.333	246.667
79	13992	4.6	5.7	23.913	171.667	280	63.1068	30	80	166.667	15.6	15.3167	-1.81624	930	780	-16.129	66.6667	33.3333	-50
80	14004	4.38333	5.13333	17.1103	190	396.665	108.771	21.6667	76.75	254.231	23.5667	15.9333	-32.3904	1128.33	771.667	-31.61	75	78.3333	4.44444
81	13992-2	5.16667	4.78333	-7.41935	141.667	191.833	35.4118	20	22.3333	11.6667	19	14.4833	-23.7719	948.333	510	-46.2214	65	73.3333	12.8205
82	7079-2	6.1	5.81667	-4.64481	133.333	238.333	78.75	33.3333	71.6667	115	18.9833	16.0667	-15.3644	1058.33	966.667	-8.66142	85	93.3333	9.80392
83	PBW-343	5.15833	7.225	40.0646	1936.67	1493.33	-22.8916	221.667	148.333	-33.0827	13	11.235	-13.5769	2666.67	628.333	-76.4375	268.333	195	-27.3292
84	PBW-550	5.96667	6.79833	13.9385	2288.33	938.333	-58.9949	163.333	113.333	-30.6122	15.785	15.3683	-2.63964	2753.33	1043.33	-62.1065	355	211.667	-40.3756
85	PBW-621	6	7.98333	33.0556	1875	1246.67	-33.5111	120	125	4.16667	14.585	11.8317	-18.8778	2525	585	-76.8317	248.333	170	-31.5436
86	C-306	4.965	5.335	7.45217	2586.67	1000	-61.3402	171.667	121.667	-29.1262	22.9683	13.3167	-42.0216	3110	768.333	-75.2947	333.333	150	-55
87	PDW-291	5.05833	6.81	34.6293	1508.33	1228.33	-18.5635	113.333	151.667	33.8235	13.8683	14.0017	0.961423	2046.67	746.667	-63.5179	226.667	180	-20.5882
88	PDW-314	5.20833	9.63333	84.96	2308.33	1465	-36.53	160	158.333	-1.04	14.1683	10.7183	-24.35	2800	901.667	-67.8	310	171.667	-44.62
89	WHD-943	7.28167	7.13167	-2.06	1110	731.667	-34.08	98.3333	126.667	28.81	10.915	10.1817	-6.72	1476.67	690	-53.27	215	148.333	-31.01
MEAN (Full set)		4.4079	4.39678		426.393	357.318		54.2971	62.7274		19.1985	11.9999		1733.39	720.232		237.76	173.104
Mean Ae. tauschii		3.82	3.66		329.81	296.03		47.77	56.59		19.59	11.12		1828.27	666.24		274.1	185.35
Mean T. dicoccoides		5.4	5.26		221.45	272.97		42.44	56.49		19.47	13.9		1307.31	830.46		143.21	144.58
LSD (0.0.5)		1.12	1.05		186.23	163.74		31.86	30.41		3.48	1.54		345.8	169.37		85.9	54.48

## Sheet: Table S6
Table S6:Observations on membrane damage and content of proline recorded on wheat germplasm set
under well watered and water stress conditions
		Per cent	Mean content		Δ proline content
		membrane damage	of proline (mgg-1 FW)
Sr. No.	Accessions	Mean	Well watered	Water stress	under water stress
1	3491	30.32	0.177	0.29	63.8418
2	3733	48.53	0.172	0.304	76.7442
3	3734	66.65	0.156	0.297	90.3846
4	3746	44.95	0.163	0.427	161.963
5	3751	53.26	0.191	0.266	39.267
6	3752	64.4	0.115	0.266	131.304
7	3755	51.13	0.212	0.271	27.8302
8	3760	64.67	0.214	0.332	55.1402
9	3761	37.31	0.214	0.379	77.1028
10	3763	65.94	0.217	0.309	42.3963
11	3769	34.73	0.273	0.302	10.6227
12	9783	54.2	0.255	0.255	0
13	9784	60.56	0.351	0.354	0.854701
14	9790	51.82	0.243	0.351	44.4444
15	9792	58.34	0.297	0.318	7.07071
16	9799	24.66	0.679	1.358	100
17	9803	46.73	0.599	1.501	150.584
18	9809	43.98	0.804	1.602	99.2537
19	9810	34.84	0.66	1.629	146.818
20	9814	63.63	0.66	1.622	145.758
21	9815	65.55	0.415	1.468	253.735
22	9816	52.4	0.573	1.374	139.791
23	14096	63.81	0.561	1.855	230.66
24	14105	46.98	0.669	1.81	170.553
25	14109	52.97	0.771	1.549	100.908
26	14113	65.19	0.542	2.529	366.605
27	14114	62.9	0.707	1.718	142.999
28	14119	54.12	0.417	2.213	430.695
29	14122	54.9	0.407	1.23	202.211
30	14128	55.92	0.561	1.714	205.526
31	14129	53.8	0.731	1.704	133.105
32	14130	43.45	0.537	1.763	228.305
33	14169	56.19	0.474	2.362	398.312
34	14170	37.33	0.516	2.259	337.791
35	14171	57.5	0.804	1.282	59.4527
36	14173	59.64	0.398	2.062	418.09
37	14175	55.27	0.731	1.676	129.275
38	14178	21.43	0.672	0.295	-56.1012
39	14180	63.3	0.587	0.272	-53.6627
40	14181	61.85	0.575	0.681	18.4348
41	14186	53.51	0.57	0.342	-40
42	14189	55.74	0.679	1.328	95.5817
43	14191	55.43	0.858	0.438	-48.951
44	14211	66.86	0.368	0.514	39.6739
45	14214	37.78	0.919	0.797	-13.2753
46	14219	37.91	0.922	1.391	50.8677
47	14226	55.42	0.603	1.615	167.828
48	14227	59.99	0.535	0.806	50.6542
49	14231	58.12	0.54	1.483	174.63
50	14232	48.51	0.62	1.214	95.8065
51	14234	49.35	0.845	1.492	76.568
52	14237	55.65	1.009	0.78	-22.6957
53	14238	45.09	0.481	1.303	170.894
54	14240	29.3	0.41	1.289	214.39
55	14242	38.72	0.9	1.268	40.8889
56	14246	60.7	0.547	1.841	236.563
57	14250	55.73	0.54	1.921	255.741
58	4640	77.65	0.116	0.368	217.241
59	4641	71.58	0.11	0.384	249.091
60	4654	64.8	0.124	0.533	329.839
61	4655	49.49	0.072	0.409	468.056
62	4656	70.82	0.037	0.346	835.135
63	4657	82.34	0.118	0.309	161.864
64	4667	79.62	0.08	0.199	148.75
65	4675	79.51	0.09	0.273	203.333
66	5259	85.46	0.138	0.49	255.072
67	5364	82.62	0.057	0.329	477.193
68	5366	83.48	0.084	0.294	250
69	7056	79.76	0.116	0.29	150
70	7054	78.39	0.125	0.333	166.4
71	7079	43.46	0.094	0.383	307.447
72	7107	67.04	0.213	0.397	86.385
73	7108	81.34	0.09	0.268	197.778
74	7120	73.33	0.685	0.235	-65.6934
75	7122	83.01	0.104	0.389	274.038
76	7123	68.38	0.139	0.306	120.144
77	5251	76.26	0.135	0.217	60.7407
78	7130	78.4	0.136	0.424	211.765
79	13992	61.32	0.132	0.371	181.061
80	14004	87.19	0.129	0.238	84.4961
81	13992-2	83.65	0.105	0.158	50.4762
82	14004-2	54.13	0.122	0.212	73.7705
83	7079-2	55.26	0.102	0.368	260.784
84	PBW-343	87.28	0.161	0.414	157.143
85	PBW-550	80.1	0.104	0.385	270.192
86	PBW-621	66.35	0.11	0.401	264.545
87	C-306	58.27	0.064	0.452	606.25
88	PDW-291	76.13	0.099	0.561	466.667
89	WHD-943	89.38	-	-	-		-
MEAN (Full set)		59.94	0.382	0.85
Mean Ae. tauschii		51.74	0.52	1.124
Mean T. dicoccoides		73	0.133	0.328
LSD (0.0.5)		14.62	0.34	1.102

## Sheet: Table S7
Table S7: Morphological tolerance indices as proxies of plant adaptation under water stress
for accessions of Aegilops tauschii, Triticum dicoccoides and check wheat cultivars
Sr. No.	Accessions	Tolerance Index 1	Tolerance Index 2	Tolerance Index 3	Tolerance Index 4
		(Days to Flowering)	(Plant height)	(Spike length)	(Grain weight)
1	3491	95.6522	78.6257	97.2412	81.4925
2	3733	95.5905	77.1206	85	89.5606
3	3734	98.6612	58.5357	87.6761	106.788
4	3746	94.6721	85.7825	101.088	118.133
5	3751	97.1855	89.9961	93.3847	89.1804
6	3752	94.8026	85.34	95.221	102.742
7	3755	100.014	87.0765	87.5133	91.7707
8	3760	97.0693	88.2129	99.0684	95.3325
9	3761	92.0483	83.3639	94.2874	81.4308
10	3763	95.644	74.6293	83.6257	79.3792
11	3769	98.4252	107.582	96.4912	98.5114
12	9783	97.2222	83.8646	102.857	103.843
13	9784	88.6987	84.0168	93.0766	96.1671
14	9790	100.961	78.3243	90.3263	87.7474
15	9792	91.1116	127.641	73.1969	97.2184
16	9799	99.6524	95.7439	104.711	75.8676
17	9803	103.221	98.4649	89.8409	85.3753
18	9809	94.9242	106.859	96.5475	92.1626
19	9810	97.4998	109.957	74.1616	109.22
20	9814	100.449	98.341	98.8634	70.6901
21	9815	97.4713	95.0285	107.976	77.7602
22	9816	99.187	92.1005	111.429	74.4367
23	14096	96.3248	82.6051	97.5292	107.124
24	14105	97.593	90.3702	87.0542	103.64
25	14109	98.4132	109.177	102.961	88.7834
26	14113	97.9132	89.8943	103.084	79.1157
27	14114	95.3568	121.601	80.6996	93.3543
28	14119	97.9001	102.15	105	125.583
29	14122	94.5285	90.3486	104.444	121.69
30	14128	94.1667	80.2875	114.727	105.655
31	14129	93.479	79.6829	105.088	78.3789
32	14130	93.171	80.2024	97.9915	105.775
33	14169	88.6304	94.1026	86.8421	56.4204
34	14170	97.1006	57.9516	73.2897	73.9092
35	14171	95.3957	72.9496	86.014	100.31
36	14173	93.7801	87.8596	94.4832	80.7055
37	14175	102.062	75.0046	80.8477	93.5928
38	14178	93.846	67.1773	77.0941	99.498
39	14180	100.441	72.6396	85.1579	91.9387
40	14181	98.3192	87.5113	105.922	67.27
41	14186	97.8956	78.0454	89.4292	78.9844
42	14189	99.5726	84.6941	105.085	104.185
43	14191	98.7393	82.1743	90.625	82.95
44	14211	100.089	96.8611	105.956	89.4904
45	14214	98.2143	91.7258	99.4707	82.2735
46	14219	89.4233	92.7969	94.6067	81.3114
47	14226	87.5016	85.2281	94.0439	92.9715
48	14227	93.388	104.901	103.372	111.155
49	14231	100.702	67.1858	92.2882	87.5201
50	14232	92.2442	72.149	97.664	81.8793
51	14234	95.4596	96.928	98.9114	65.2553
52	14237	93.0594	99.3243	94.1468	96.4876
53	14238	95.4783	87.8975	98.581	72.7455
54	14240	94.604	101.081	107.47	89.1441
55	14242	91.2185	86.2983	78.2353	89.0212
56	14246	94.9153	100.694	83.802	92.5471
57	14250	94.9707	81.7406	85.6023	90.3315
58	4640	100	109.115	104.03	125.8
59	4641	97.1002	107.711	85.6487	91.676
60	4654	98.7637	81.2631	77.6662	82.4448
61	4655	102.119	103.126	83.6845	83.709
62	4656	98.333	106.639	87.3031	77.1557
63	4657	97.9472	102.053	96.6305	71.4293
64	4667	96.3013	98.2225	70.6673	146.799
65	4675	97.5	102.193	82.1517	107.221
66	5259	100.431	113.863	107.791	99.54
67	5364	97.8986	108.091	80.303	96.3504
68	5366	97.0693	70.3095	67.3727	111.064
69	7056	98.3339	89.2984	83.3783	97.8141
70	7054	101.986	115.023	94.9836	109.643
71	7079	95.339	104.768	74.4835	82.8341
72	7107	99.1453	104.14	74.6139	191.941
73	7108	97.0262	96.1915	88.118	120.599
74	7120	97.4576	100.456	92.5373	103.348
75	7122	94.6616	87.5283	96.594	92.9576
76	7123	98.387	91.6004	89.226	78.8017
77	5251	101.639	109.24	85.409	189.387
78	7130	100.826	65.4582	65.4017	213.613
79	13992	97.9833	60.6921	70.8333	102.384
80	14004	102.066	92.6097	83.6462	140.451
81	13992-2	100.855	78.1467	77.8691	109.627
82	14004-2	98.7393	63.2384	63.0303	63.13
83	7079-2	100.151	85.2314	68.9539	96.4931
84	PBW-343	108.901	103.988	71.4282	134.327
85	PBW-550	98.6397	84.7151	91.6192	97.8546
86	PBW-621	100.021	107.281	88.3603	103.342
87	C-306	98.4745	94.4661	93.1781	111.989
88	PDW-291	97.4437	98.9912	99.2824	81.0276
89	WHD-943	98.4429	119.813	107.111	72.0945
